# Supplementary material for: Synergistic Interaction of Dietary Pattern and Concordance Lifestyle with Abnormal Liver Function among Young Adults in Taiwan: A Population-Based Longitudinal Study
Source: Nutrients. 2021 Oct 14;13(10):3591. doi: 10.3390/nu13103591 (PMC8539530; doi:10.3390/nu13103591)
Supplement: Supplementary file 1 [file nutrients-13-03591-s001.zip]

Archive with 1 entries (1 files):
- nutrients-1380225-supplementary.pdf
